# Supplementary material for: Impact of Prenatal Dietary Soy on Cerebellar Neurodevelopment and Function in Experimental Fetal Alcohol Spectrum Disorder
Source: Nutrients. 2025 Feb 26;17(5):812. doi: 10.3390/nu17050812 (PMC11901751; doi:10.3390/nu17050812)
Supplement: Supplementary file 1 [file nutrients-17-00812-s001.zip]

Archive with 1 entries (1 files):
- nutrients-3405917-SM.pdf
